# Supplementary material for: Heparan sulfate-dependent phase separation of CCL5 and its chemotactic activity
Source: eLife. 2024 Jul 1;13:RP93871. doi: 10.7554/eLife.93871 (PMC11216747; doi:10.7554/eLife.93871)
Supplement: Figure 1—source data 3. [file elife-93871-fig1-data3.zip]

Archive with 1 entries (1 files):
- Figure 1-source data 3.xlsx
