# Supplementary material for: Heparan sulfate-dependent phase separation of CCL5 and its chemotactic activity
Source: eLife. 2024 Jul 1;13:RP93871. doi: 10.7554/eLife.93871 (PMC11216747; doi:10.7554/eLife.93871)
Supplement: Figure 5—source data 1. [file elife-93871-fig5-data1.zip]

Archive with 1 entries (1 files):
- Figure 5-source data1.xlsx
